# Supplementary material for: Exploring the Relationship Between Physical Activity and ICF Domains in Young Adults with Cerebral Palsy: A Comparison of Unilateral and Bilateral Cases
Source: J Clin Med. 2026 Mar 20;15(6):2391. doi: 10.3390/jcm15062391 (PMC13026951; doi:10.3390/jcm15062391)
Supplement: Supplementary file 1 [file jcm-15-02391-s001.zip]

Archive with 1 entries (1 files):
- jcm-4172864-supplementary.pdf
